# Supplementary material for: Complete mitochondrial and rDNA complex sequences of important vector species of Biomphalaria, obligatory hosts of the human-infecting blood fluke, Schistosoma mansoni
Source: Sci Rep. 2018 May 9;8:7341. doi: 10.1038/s41598-018-25463-z (PMC5943310; doi:10.1038/s41598-018-25463-z)
Supplement: Supplementary file 1 — Supplementary dataset 1 [file 41598_2018_25463_MOESM1_ESM.xlsx]

## Sheet: Sheet1
Supplementary dataset 1. A summary of detailed mitogenome information of five specimens.
		Position					Nucleotide Length (bp)					Codons
		(5’ - 3’)										(start/stop)
Feature	strand	BP	BS	BC	G72M	G16B	BP	BS	BC	G72M	G16BS	BP	BS	BC	G72M	G16B
		13624bp	13671bp	13672bp	13667bp	13676bp
ND5	+	1-1656	1-1656	1-1656	1-1656	1-1656	1656	1656	1656	1656	1656	atg/tag	atg/tag	atg/tag	atg/tag	atg/tag
ND1	+	1640-2530	1640-2527	1640-2527	1640-2563	1640-2530	891	888	888	924	891	atg/taa	atg/taa	atg/taa	atg/taa	atg/taa
ND4L	+	2556-2861	2564-2860	2567-2863	2566-2862	2567-2863	306	297	297	297	297	att/taa	att/taa	att/taa	att/taa	att/taa
CYTB	+	2809-3936	2808-3941	2811-3944	2834-3934	2835-3935	1128	1134	1134	1101	1101	ata/taa	ata/tag	ata/tag	att/taa	att/taa
tRNA D	+	3937-4005	3932-3996	3935-3996	3933-3996	3934-3998	69	65	62	64	64
tRNA C	+	4006-4063	4004-4070	4010-4063	4002-4058	4003-4059	58	67	54	57	57
tRNA F	+	4064-4124	4058-4119	4064-4124	4063-4125	4060-4123	61	62	61	63	63
COXII	+	4125-4793	4120-4818	4125-4814	4076-4774	4124-4789	669	699	690	700	666	ata/tac	ata/taa	ata/taa	att/tag	att/taa
tRNA Y	+	4777-4837	4772-4832	4765-4828	4758-4819	4773-4833	61	61	64	62	62
tRNA W	+	4832-4894	4827-4886	4823-4886	4814-4872	4828-4887	63	60	64	59	59
tRNA G	+	4895-4957	4891-4953	4895-4956	4873-4938	4888-4949	63	63	62	66	66
tRNA H	+	4951-5018	4947-5011	4950-5014	4932-4996	4943-5003	68	65	65	65	65
tRNA Q	-	5022-5079	5015-5071	5018-5075	5000-5059	5007-5065	58	58	58	60	60
tRNA L2	-	5080-5131	5073-5127	5076-5129	5060-5109	5066-5117	52	55	54	50	50
ATP8	-	5121-5273	5097-5264	5117-5269	5084-5245	5025-5228	153	168	153	162	203	atc/taa	att/taa	att/taa	atc/taa	atc/tag
tRNA N	-	5245-5310	5245-5310	5240-5304	5223-5290	5230-5296	66	67	65	68	68
ATP6	-	5294-5971	5285-5944	5276-5944	5250-5930	5280-5960	678	660	669	681	681	att/taa	att/taa	att/taa	att/taa	att/taa
tRNA R	-	5954-6016	5945-6005	5945-6005	5932-5995	5940-6004	63	61	61	64	64
tRNA E	-	6004-6061	5993-6050	5993-6051	5977-6041	5986-6048	58	58	59	65	65
12S	-	6061-6704	6050-6758	6051-6763	6041-6754	6048-6756	644	709	713	714	709
tRNA M	-	6703-6765	6758-6811	6762-6825	6753-6816	6755-6818	63	63	64	64	64
ND3	-	6756-7109	6815-7162	6821-7168	6812-7159	6814-7161	354	348	348	348	348	att/taa	ata/taa	ata/taa	ata/taa	ata/taa
tRNA S2	-	7110-7170	7163-7218	7167-7233	7159-7217	7160-7230	61	56	67	59	59
tRNA S1	+	7171-7223	7220-7275	7226-7280	7220-7272	7222-7276	53	56	55	53	53
ND4	+	7236-8579	7297-8625	7305-8753	7283-8617	7308-8654	1344	1329	1449	1335	1347	ata/taa	atg/tag	ata/taa	ata/tag	ata/tag
tRNA	-	8582-8646	8581-8642	8586-8648	8572-8634	8577-8637	65	64	63	63	63
COXIII	-	8568-9365	8622-9419	8626-9423	8558-9409	8486-9412	798	798	798	853	928	ata/taa	ata/taa	ata/taa	ata/taa	ata/taa
tRNA I	+	9407-9470	9462-9525	9466-9529	9452-9514	9454-9517	64	64	64	64	64
ND2	+	9471-10412	9526-10452	9530-10456	9532-10530	9518-10510	942	927	927	999	993	att/taa	att/taa	att/taa	att/taa	att/taa
tRNA K	+	10384-10412	10436-10492	10440-10496	10423-10478	10427-10486	29	57	57	56	56
COXI	+	10416-11963	10479-12011	10483-12015	10527-12005	10461-12008	1548	1533	1533	1545	1548	atc/taa	atg/taa	atg/taa	tta/taa	tta/taa
tRNA V	+	11964-12024	12012-12072	12016-12076	12006-12068	12009-12069	61	61	61	63	63
16S	+	12006-13032	12180-13094	12183-13093	12037-13075	12001-13019	1027	915	910	1039	1019
tRNA L1	+	13010-13072	13055-13116	13054-13117	13051-13113	13055-13117	63	62	64	63	63
tRNA A	+	13069-13131	13113-13176	13114-13175	13110-13171	13114-13174	63	64	62	62	62
tRNA P	+	13133-13195	13180-13242	13182-13243	13173-13235	13181-13244	63	63	62	63	63
ND6	+	13174-8	13218-8	13219-8	13214-8	13226-8	459	462	461	462	451	ata/taa	ata/taa	ata/taa	ata/taa	ata/taa
