# Supplementary material for: Complete mitochondrial and rDNA complex sequences of important vector species of Biomphalaria, obligatory hosts of the human-infecting blood fluke, Schistosoma mansoni
Source: Sci Rep. 2018 May 9;8:7341. doi: 10.1038/s41598-018-25463-z (PMC5943310; doi:10.1038/s41598-018-25463-z)
Supplement: Supplementary file 2 — Supplementary dataset 2 [file 41598_2018_25463_MOESM2_ESM.xlsx]

## Sheet: NT_composition
Supplementary Dataset 2. A summary of nucleotide composition and AT and GC skews
Gene	Sample	A%	T%	G%	C%	AT%	AT skew	GC skew
whole mitogenome	BP	33.77	42.87	13.06	10.3	76.64	-0.12	0.12
	BS	33.89	42.7	12.96	10.45	76.59	-0.12	0.11
	BC	33.91	42.65	12.96	10.48	76.56	-0.11	0.11
	G72M	33.07	41.62	14.05	11.27	74.68	-0.11	0.11
	G16BS	33.23	41.99	13.86	10.92	75.23	-0.12	0.12
12S	BP	38.98	38.51	11.34	11.18	77.48	0.01	0.01
12S	BS	37.94	38.22	12.13	11.71	76.16	0	0.02
12S	BC	38.57	37.73	11.78	11.92	76.3	0.01	-0.01
12S	G72M	37.54	37.39	12.46	12.61	74.93	0	-0.01
12S	G16BS	36.95	37.24	13.12	12.69	74.19	0	0.02
16S	BP	37.2	41.77	12.37	8.67	78.97	-0.06	0.18
16S	BS	36.72	40.66	13.55	9.07	77.38	-0.05	0.2
16S	BC	36.44	40.83	13.61	9.11	77.28	-0.06	0.2
16S	G72M	37.54	39.85	13.19	9.43	77.38	-0.03	0.17
16S	G16BS	37.98	40.33	12.56	9.13	78.31	-0.03	0.16
Atp6	BP	33.63	45.13	9.88	11.36	78.76	-0.15	-0.07
atp6	BS	33.48	44.85	10	11.67	78.33	-0.15	-0.08
atp6	BC	33.63	44.25	10.01	12.11	77.88	-0.14	-0.09
atp6	G72M	32.75	41.7	11.01	14.54	74.45	-0.12	-0.14
atp6	G16BS	32.75	43.61	10.57	13.07	76.36	-0.14	-0.11
Atp8	BP	35.14	41.44	9.01	14.41	76.58	-0.08	-0.23
atp8	BS	33.33	42.86	11.9	11.9	76.19	-0.13	0
atp8	BC	33.99	41.83	11.76	12.42	75.82	-0.1	-0.03
atp8	G72M	33.33	41.98	12.35	12.35	75.31	-0.11	0
atp8	G16BS	30	45	13.75	11.25	75	-0.2	0.1
CytB	BP	27.66	46.1	13.92	12.32	73.76	-0.25	0.06
cob	BS	27.95	45.41	14.02	12.61	73.37	-0.24	0.05
cob	BC	28.13	45.41	14.11	12.35	73.54	-0.24	0.07
cob	G72M	27.61	43.51	15.35	13.53	71.12	-0.22	0.06
cob	G16BS	28.52	43.51	14.62	13.35	72.03	-0.21	0.05
Cox1	BP	25.63	44.77	16.18	13.42	70.39	-0.27	0.09
cox1	BS	25.9	45.27	16.44	12.39	71.17	-0.27	0.14
cox1	BC	26.03	45.21	16.31	12.46	71.23	-0.27	0.13
cox1	G72M	25.37	44.47	16.76	13.4	69.84	-0.27	0.11
cox1	G16BS	25.26	44.7	16.99	13.05	69.96	-0.28	0.13
Cox2	BP	33.18	39.61	14.5	12.71	72.8	-0.09	0.07
cox2	BS	32.47	38.63	15.31	13.59	71.1	-0.09	0.06
cox2	BC	32.61	38.84	15.22	13.33	71.45	-0.09	0.07
cox2	G72M	32.41	37.08	16.2	14.31	69.49	-0.07	0.06
cox2	G16BS	32.28	37.69	16.22	13.81	69.97	-0.08	0.08
Cox3	BP	31.45	40.98	14.41	13.16	72.43	-0.13	0.05
cox3	BS	32.08	41.1	14.04	12.78	73.18	-0.12	0.05
cox3	BC	31.95	41.1	14.04	12.91	73.06	-0.13	0.04
cox3	G72M	30.5	41.55	14.1	13.85	72.05	-0.15	0.01
cox3	G16BS	30.62	41.55	14.23	13.6	72.17	-0.15	0.02
ND1	BP	29.74	45.12	15.04	10.1	74.86	-0.21	0.2
nad1	BS	31.53	45.05	12.95	10.47	76.58	-0.18	0.11
nad1	BC	31.53	45.16	12.84	10.47	76.69	-0.18	0.1
nad1	G72M	28.57	44.05	15.91	11.47	72.62	-0.21	0.16
nad1	G16BS	28.62	44.67	15.94	10.77	73.29	-0.22	0.19
ND2	BP	32.87	48.72	11.46	6.96	81.58	-0.19	0.24
nad2	BS	32.15	48.22	12.84	6.8	80.37	-0.2	0.31
nad2	BC	32.58	47.9	12.41	7.12	80.47	-0.19	0.27
nad2	G72M	32.02	47.17	12.81	8	79.19	-0.19	0.23
nad2	G16BS	31.05	47.91	12.97	8.07	78.96	-0.21	0.23
ND3	BP	33.9	47.74	9.32	9.04	81.64	-0.17	0.02
nad3	BS	35.63	47.41	8.91	8.05	83.05	-0.14	0.05
nad3	BC	35.34	47.99	9.2	7.47	83.33	-0.15	0.1
nad3	G72M	34.48	46.84	8.91	9.77	81.32	-0.15	-0.05
nad3	G16BS	34.48	46.26	9.2	10.06	80.75	-0.15	-0.04
ND4	BP	32.07	46.95	12.43	8.56	79.02	-0.19	0.18
nad4	BS	33.11	45.52	12.04	9.33	78.63	-0.16	0.13
nad4	BC	32.94	45.33	12.1	9.63	78.27	-0.16	0.11
nad4	G72M	31.16	45.02	13.48	10.34	76.18	-0.18	0.13
nad4	G16BS	31.2	46.12	12.96	9.72	77.32	-0.19	0.14
ND4L	BP	30.64	49.83	12.12	7.41	80.47	-0.24	0.24
nad4l	BS	31.65	47.12	12.23	8.99	78.78	-0.2	0.15
nad4l	BC	30.64	47.14	13.47	8.75	77.78	-0.21	0.21
nad4l	G72M	29.29	44.78	14.14	11.78	74.07	-0.21	0.09
nad4l	G16BS	27.95	46.46	14.81	10.77	74.41	-0.25	0.16
ND5	BP	31.76	46.2	12.74	9.3	77.96	-0.19	0.16
nad5	BS	31.52	46.01	12.62	9.84	77.54	-0.19	0.12
nad5	BC	31.76	45.89	12.62	9.72	77.66	-0.18	0.13
nad5	G72M	30.92	45.89	13.71	9.48	76.81	-0.19	0.18
nad5	G16BS	31.22	45.83	13.29	9.66	77.05	-0.19	0.16
ND6	BP	29.19	52.29	12.64	5.88	81.48	-0.28	0.36
nad6	BS	30.3	51.73	12.12	5.84	82.03	-0.26	0.35
nad6	BC	30.3	51.73	12.12	5.84	82.03	-0.26	0.35
nad6	G72M	30.3	50.43	12.55	6.71	80.74	-0.25	0.3
nad6	G16BS	30.94	51.2	11.98	5.88	82.14	-0.25	0.34
